# Supplementary material for: Chemical Composition, Antioxidant Potential, and Genotoxic Safety of Lamiaceae Essential Oils from Eastern Morocco: A Multimethod Evaluation
Source: Molecules. 2026 Jan 23;31(3):400. doi: 10.3390/molecules31030400 (PMC12898240; doi:10.3390/molecules31030400)
Supplement: Supplementary file 1 [file molecules-31-00400-s001.zip]

Archive with 1 entries (1 files):
- molecules-4046809-supplementary.pdf
